# Supplementary material for: Impact of food insecurity with hunger on mental distress among community-dwelling older adults
Source: PLoS One. 2020 Mar 31;15(3):e0229840. doi: 10.1371/journal.pone.0229840 (PMC7108730; doi:10.1371/journal.pone.0229840)
Supplement: S1 Data — (ZIP) [file pone.0229840.s001.zip]

Archive with 1 entries (1 files):
- AHPWHB DATASET_Razak_Gyasi.sav
